# Supplementary material for: A Molecular Signature of Circulating MicroRNA Can Predict Osteolytic Bone Disease in Multiple Myeloma
Source: Cancers (Basel). 2021 Jul 31;13(15):3877. doi: 10.3390/cancers13153877 (PMC8345491; doi:10.3390/cancers13153877)
Supplement: Supplementary file 1 [file cancers-13-03877-s001.zip]

Archive with 1 entries (1 files):
- cancers-1299570-Supplementary.pdf
